# Supplementary material for: Characterization of Disease Resistance Induced by a Pyrazolecarboxylic Acid Derivative in Arabidopsis thaliana
Source: Int J Mol Sci. 2023 May 20;24(10):9037. doi: 10.3390/ijms24109037 (PMC10219097; doi:10.3390/ijms24109037)
Supplement: Supplementary file 1 [file ijms-24-09037-s001.zip]

Archive with 1 entries (1 files):
- ijms-2165349-supplementary.pdf
